# Supplementary material for: Cigarette smoke induces endoplasmic reticulum stress and the unfolded protein response in normal and malignant human lung cells
Source: BMC Cancer. 2008 Aug 11;8:229. doi: 10.1186/1471-2407-8-229 (PMC2527015; doi:10.1186/1471-2407-8-229)
Supplement: Additional file 1 — Supplemental Table S1: Cigarette smoke signature genes. NHBE cells were treated with whole smoke from a reference cigarette and two of the largest-selling commercial brands in the United States. Cigarette smoke "signature genes" (the list of genes showing significant change in expression at 2 h, 4 h, and 24 h post-exposure for all three cigarette treatments) are shown for each time point. [file 1471-2407-8-229-S1.xls]

## Sheet: 2h up sig
Gene ID	Gene_Symbol	Representative Public ID	Gene Descriptor
1554980_a_at	ATF3	AB066566	activating transcription factor 3
202672_s_at	ATF3	NM_001674	activating transcription factor 3
220468_at	ARL14	NM_025047	ADP-ribosylation factor-like 14
227337_at	ANKRD37	AA886870	ankyrin repeat domain 37
212614_at	ARID5B	BG285011	AT rich interactive domain 5B (MRF1-like)
225557_at	AXUD1	AI091372	AXIN1 up-regulated 1
215990_s_at	BCL6	S67779	B-cell CLL/lymphoma 6 (zinc finger protein 51)
203140_at	BCL6	NM_001706	B-cell CLL/lymphoma 6 (zinc finger protein 51) /// B-cell CLL/lymphoma 6 (zinc finger protein 51)
217911_s_at	BAG3	NM_004281	BCL2-associated athanogene 3
207980_s_at	CITED2	NM_006079	Cbp/p300-interacting transactivator, with Glu/Asp-rich carboxy-terminal domain, 2
209357_at	CITED2	AF109161	Cbp/p300-interacting transactivator, with Glu/Asp-rich carboxy-terminal domain, 2
214683_s_at	CLK1	AI251890	CDC-like kinase 1
1556545_at	---	AK056941	CDNA FLJ32379 fis, clone SKMUS1000030
227866_at	---	AI743557	CDNA FLJ42493 fis, clone BRACE2034616
219270_at	CHAC1	NM_024111	ChaC, cation transport regulator-like 1 (E. coli)
209774_x_at	CXCL2	M57731	chemokine (C-X-C motif) ligand 2
227558_at	CBX4	AI570531	chromobox homolog 4 (Pc class homolog, Drosophila)
220235_s_at	C1orf103	NM_018372	chromosome 1 open reading frame 103
208791_at	CLU	M25915	clusterin
208792_s_at	CLU	M25915	clusterin
209283_at	CRYAB	AF007162	crystallin, alpha B
1555411_a_at	CCNL1	AF367476	cyclin L1
220046_s_at	CCNL1	NM_020307	cyclin L1
205749_at	CYP1A1	NM_000499	cytochrome P450, family 1, subfamily A, polypeptide 1
225434_at	DEDD2	AW245401	death effector domain containing 2
209383_at	DDIT3	BC003637	DNA-damage-inducible transcript 3
200880_at	DNAJA1	AL534104	DnaJ (Hsp40) homolog, subfamily A, member 1
200881_s_at	DNAJA1	NM_001539	DnaJ (Hsp40) homolog, subfamily A, member 1
1554334_a_at	DNAJA4	BC031044	DnaJ (Hsp40) homolog, subfamily A, member 4
225061_at	DNAJA4	N45231	DnaJ (Hsp40) homolog, subfamily A, member 4
200664_s_at	DNAJB1	BG537255	DnaJ (Hsp40) homolog, subfamily B, member 1
200666_s_at	DNAJB1	NM_006145	DnaJ (Hsp40) homolog, subfamily B, member 1
203810_at	DNAJB4	BG252490	DnaJ (Hsp40) homolog, subfamily B, member 4
203811_s_at	DNAJB4	NM_007034	DnaJ (Hsp40) homolog, subfamily B, member 4
201041_s_at	DUSP1	NM_004417	dual specificity phosphatase 1
201044_x_at	DUSP1	AA530892	dual specificity phosphatase 1
204794_at	DUSP2	NM_004418	dual specificity phosphatase 2
201693_s_at	EGR1	AV733950	early growth response 1
201694_s_at	EGR1	NM_001964	early growth response 1
227404_s_at	EGR1	AI459194	Early growth response 1
205249_at	EGR2	NM_000399	early growth response 2 (Krox-20 homolog, Drosophila)
238633_at	EPC1	W93523	Enhancer of polycomb homolog 1 (Drosophila)
228967_at	EIF1	BE964053	Eukaryotic translation initiation factor 1
208707_at	EIF5	BE552334	eukaryotic translation initiation factor 5
221766_s_at	FAM46A	AW246673	family with sequence similarity 46, member A
202768_at	FOSB	NM_006732	FBJ murine osteosarcoma viral oncogene homolog B
235573_at	---	AL536101	Full-length cDNA clone CS0DF022YM06 of Fetal brain of Homo sapiens (human)
207574_s_at	GADD45B	NM_015675	growth arrest and DNA-damage-inducible, beta
209304_x_at	GADD45B	AF087853	growth arrest and DNA-damage-inducible, beta
209305_s_at	GADD45B	AF078077	growth arrest and DNA-damage-inducible, beta
204472_at	GEM	NM_005261	GTP binding protein overexpressed in skeletal muscle
211998_at	H3F3B	AW138159	H3 histone, family 3B (H3.3B)
206976_s_at	HSPH1	NM_006644	heat shock 105kDa/110kDa protein 1
208744_x_at	HSPH1	BG403660	heat shock 105kDa/110kDa protein 1
221667_s_at	HSPB8	AF133207	heat shock 22kDa protein 8
200799_at	HSPA1A	NM_005345	heat shock 70kDa protein 1A
200800_s_at	HSPA1A /// HSPA1B	NM_005345	heat shock 70kDa protein 1A /// heat shock 70kDa protein 1B
202581_at	HSPA1B	NM_005346	heat shock 70kDa protein 1B
210189_at	HSPA1L	D85730	heat shock 70kDa protein 1-like
213418_at	HSPA6	NM_002155	heat shock 70kDa protein 6 (HSP70B')
117_at	HSPA6 /// LOC652878	X51757	heat shock 70kDa protein 6 (HSP70B') /// similar to heat shock 70kDa protein 6 (HSP70B)
239157_at	LOC221584	AL521521	hypothetical protein LOC221584
202081_at	IER2	NM_004907	immediate early response 2
201565_s_at	ID2	NM_002166	inhibitor of DNA binding 2, dominant negative helix-loop-helix protein
228793_at	JMJD1C	BF002296	jumonji domain containing 1C
239835_at	KBTBD8	AA669114	kelch repeat and BTB (POZ) domain containing 8
202220_at	KIAA0907	NM_014949	KIAA0907
244189_at	KIAA1648	AI888657	KIAA1648 protein
220266_s_at	KLF4	NM_004235	Kruppel-like factor 4 (gut)
205828_at	MMP3	NM_002422	matrix metallopeptidase 3 (stromelysin 1, progelatinase)
226275_at	MXD1	AI188653	MAX dimerization protein 1
218138_at	MKKS	NM_018848	McKusick-Kaufman syndrome
223130_s_at	MYLIP	AF212221	myosin regulatory light chain interacting protein
228098_s_at	MYLIP	AW292746	myosin regulatory light chain interacting protein
223218_s_at	NFKBIZ	AB037925	nuclear factor of kappa light polypeptide gene enhancer in B-cells inhibitor, zeta
203574_at	NFIL3	NM_005384	nuclear factor, interleukin 3 regulated
204621_s_at	NR4A2	AI935096	nuclear receptor subfamily 4, group A, member 2
204622_x_at	NR4A2	NM_006186	nuclear receptor subfamily 4, group A, member 2
216248_s_at	NR4A2	S77154	nuclear receptor subfamily 4, group A, member 2
203378_at	PCF11	AB020631	PCF11, cleavage and polyadenylation factor subunit, homolog (S. cerevisiae)
212722_s_at	PTDSR	AK021780	phosphatidylserine receptor
212723_at	PTDSR	AK021780	phosphatidylserine receptor
225842_at	PHLDA1	AK026181	pleckstrin homology-like domain, family A, member 1
228964_at	PRDM1	AI692659	PR domain containing 1, with ZNF domain
235668_at	PRDM1	AW977527	PR domain containing 1, with ZNF domain
202014_at	PPP1R15A	NM_014330	protein phosphatase 1, regulatory (inhibitor) subunit 15A
37028_at	PPP1R15A	U83981	protein phosphatase 1, regulatory (inhibitor) subunit 15A
201703_s_at	PPP1R10	NM_002714	protein phosphatase 1, regulatory subunit 10
219916_s_at	RNF39	NM_025236	ring finger protein 39
215009_s_at	SEC31L1	U92014	SEC31-like 1 (S. cerevisiae)
223195_s_at	SESN2	BF131886	sestrin 2
223196_s_at	SESN2	AL136551	sestrin 2
203438_at	STC2	AI435828	stanniocalcin 2
206359_at	SOCS3	BG035761	suppressor of cytokine signaling 3
227697_at	SOCS3	AI244908	suppressor of cytokine signaling 3
224610_at	STX5	AL530869	Syntaxin 5
239845_at	---	AI885066	Transcribed locus
236865_at	---	AI807197	Transcribed locus, moderately similar to NP_872601.1 tetratricopeptide repeat protein isoform 1; ubiquitously transcribed tetratricopeptide repeat gene, Y chromosome; ubiquitously transcribed TPR gene on Y chromosome [Homo sapiens]
208763_s_at	TSC22D3	AL110191	TSC22 domain family, member 3
204190_at	USPL1	NM_005800	ubiquitin specific peptidase like 1
228655_at	---	BE466077	Unknown mRNA sequence
209189_at	FOS	BC004490	v-fos FBJ murine osteosarcoma viral oncogene homolog
201466_s_at	JUN	NM_002228	v-jun sarcoma virus 17 oncogene homolog (avian)
218810_at	ZC3H12A	NM_025079	zinc finger CCCH-type containing 12A
201531_at	ZFP36	NM_003407	zinc finger protein 36, C3H type, homolog (mouse)
214714_at	ZNF394	AK022360	zinc finger protein 394
244758_at	ZNF452	AA480069	zinc finger protein 452
213124_at	ZNF473	BG538800	zinc finger protein 473
226650_at	ZFAND2A	AI984061	zinc finger, AN1-type domain 2A

## Sheet: 2h down
Gene ID	Gene_Symbol	SeqDerivedFrom	Gene Descriptor
210517_s_at	AKAP12	AB003476	A kinase (PRKA) anchor protein (gravin) 12
227530_at	AKAP12	BF511276	A kinase (PRKA) anchor protein (gravin) 12
231067_s_at	AKAP12	BF114967	A kinase (PRKA) anchor protein (gravin) 12
221009_s_at	ANGPTL4	NM_016109	angiopoietin-like 4
213567_at	---	BF431965	CDNA clone IMAGE:6503168
235251_at	---	AW292765	CDNA FLJ42786 fis, clone BRAWH3006761
204995_at	CDK5R1	AL567411	cyclin-dependent kinase 5, regulatory subunit 1 (p35)
244546_at	CYCS	AI760495	cytochrome c, somatic
202971_s_at	DYRK2	NM_006482	dual-specificity tyrosine-(Y)-phosphorylation regulated kinase 2
208378_x_at	FGF5	NM_004464	fibroblast growth factor 5
209892_at	FUT4	AF305083	fucosyltransferase 4 (alpha (1,3) fucosyltransferase, myeloid-specific)
202270_at	GBP1	NM_002053	guanylate binding protein 1, interferon-inducible, 67kDa /// guanylate binding protein 1, interferon-inducible, 67kDa
230712_at	FLJ20719	AI634549	hypothetical protein FLJ20719
242191_at	LOC200030 /// LOC400781	AI701905	hypothetical protein LOC200030 /// hypothetical LOC400781
225767_at	LOC284801	AI825833	hypothetical protein LOC284801
208937_s_at	ID1	D13889	inhibitor of DNA binding 1, dominant negative helix-loop-helix protein
231863_at	ING3	AF161419	inhibitor of growth family, member 3
214212_x_at	PLEKHC1	AI928241	pleckstrin homology domain containing, family C (with FERM domain) member 1
239653_at	RTKN	AI936859	Rhotekin
217591_at	SKIL	BF725121	SKI-like
232020_at	SMURF2	AU157259	SMAD specific E3 ubiquitin protein ligase 2
224013_s_at	SOX7	BC004299	SRY (sex determining region Y)-box 7
1554415_at	TAF5L	BC041094	TAF5-like RNA polymerase II, p300/CBP-associated factor (PCAF)-associated factor, 65kDa
203887_s_at	THBD	NM_000361	thrombomodulin
235146_at	TMCC3	N51717	Transmembrane and coiled-coil domain family 3
231940_at	ZNF529	AI369933	zinc finger protein 529

## Sheet: 4h up sig
Gene ID	Gene_Symbol	SeqDerivedFrom	Gene Descriptor
212764_at	---	AI373166	---
217672_x_at	---	BF114906	---
224956_at	182-FIP	AI743689	82-kD FMRP Interacting Protein
224958_at	182-FIP	AV728521	82-kD FMRP Interacting Protein
213017_at	ABHD3	AL534702	abhydrolase domain containing 3
218581_at	ABHD4	NM_022060	abhydrolase domain containing 4
1554980_a_at	ATF3	AB066566	activating transcription factor 3
202672_s_at	ATF3	NM_001674	activating transcription factor 3
220468_at	ARF7	NM_025047	ADP-ribosylation factor 7
226345_at	ARL8	AW270158	ADP-ribosylation factor-like 8
242727_at	ARL8	BG032269	ADP-ribosylation factor-like 8
202912_at	ADM	NM_001124	adrenomedullin
225956_at	LOC153222	AL565238	adult retina protein
225957_at	LOC153222	AI307750	adult retina protein
238476_at	LOC153222	AA481560	adult retina protein
1555856_s_at	AKR1C1	CA310606	Aldo-keto reductase family 1, member C1 (dihydrodiol dehydrogenase 1; 20-alpha (3-alpha)-hydroxysteroid dehydrogenase)
1562102_at	AKR1C1	BC014579	Aldo-keto reductase family 1, member C1 (dihydrodiol dehydrogenase 1; 20-alpha (3-alpha)-hydroxysteroid dehydrogenase)
204151_x_at	AKR1C1	NM_001353	aldo-keto reductase family 1, member C1 (dihydrodiol dehydrogenase 1; 20-alpha (3-alpha)-hydroxysteroid dehydrogenase)
216594_x_at	AKR1C1	S68290	aldo-keto reductase family 1, member C1 (dihydrodiol dehydrogenase 1; 20-alpha (3-alpha)-hydroxysteroid dehydrogenase)
217626_at	AKR1C1 /// AKR1C2	BF508244	aldo-keto reductase family 1, member C1 (dihydrodiol dehydrogenase 1; 20-alpha (3-alpha)-hydroxysteroid dehydrogenase) /// aldo-keto reductase family 1, member C2 (dihydrodiol dehydrogenase 2; bile acid binding protein; 3-alpha hydroxysteroid dehydrogenase
209699_x_at	AKR1C2	U05598	aldo-keto reductase family 1, member C2 (dihydrodiol dehydrogenase 2; bile acid binding protein; 3-alpha hydroxysteroid dehydrogenase, type III)
211653_x_at	AKR1C2	M33376	aldo-keto reductase family 1, member C2 (dihydrodiol dehydrogenase 2; bile acid binding protein; 3-alpha hydroxysteroid dehydrogenase, type III) /// aldo-keto reductase family 1, member C2 (dihydrodiol dehydrogenase 2; bile acid binding protein; 3-alpha hy
203946_s_at	ARG2	U75667	arginase, type II
218631_at	AVPI1	NM_021732	arginine vasopressin-induced 1
205047_s_at	ASNS	NM_001673	asparagine synthetase
225557_at	AXUD1	AI091372	AXIN1 up-regulated 1
215990_s_at	BCL6	S67779	B-cell CLL/lymphoma 6 (zinc finger protein 51)
203140_at	BCL6	NM_001706.1	B-cell CLL/lymphoma 6 (zinc finger protein 51) /// B-cell CLL/lymphoma 6 (zinc finger protein 51)
217911_s_at	BAG3	NM_004281	BCL2-associated athanogene 3
235330_at	BLMH /// FLJ33814	AW070234	bleomycin hydrolase /// hypothetical protein FLJ33814
203304_at	BAMBI	NM_012342	BMP and activin membrane-bound inhibitor homolog (Xenopus laevis)
204194_at	BACH1	NM_001186	BTB and CNC homology 1, basic leucine zipper transcription factor 1
210818_s_at	BACH1	AF026199	BTB and CNC homology 1, basic leucine zipper transcription factor 1
219966_x_at	BANP	NM_017869	BTG3 associated nuclear protein
207630_s_at	CREM	NM_001881	cAMP responsive element modulator
209967_s_at	CREM	D14826	cAMP responsive element modulator
214508_x_at	CREM	U44836	cAMP responsive element modulator
230511_at	CREM	AI800640	cAMP responsive element modulator
213596_at	CASP4	AL050391	caspase 4, apoptosis-related cysteine peptidase
212501_at	CEBPB	AL564683	CCAAT/enhancer binding protein (C/EBP), beta
204170_s_at	CKS2	NM_001827	CDC28 protein kinase regulatory subunit 2
214683_s_at	CLK1	AI251890	CDC-like kinase 1
1555854_at	---	AA594609	CDNA FLJ33809 fis, clone CTONG2001858
1556332_at	---	CA313430	CDNA FLJ38412 fis, clone FEBRA2009385
227755_at	---	AA042983	CDNA FLJ42435 fis, clone BLADE2006849
215009_s_at	---	U92014	CDNA FLJ46752 fis, clone TRACH3023063
234219_at	---	AK024998	CDNA: FLJ21345 fis, clone COL02694
218871_x_at	GALNACT-2	NM_018590	chondroitin sulfate GalNAcT-2
222235_s_at	GALNACT-2	AL139812	chondroitin sulfate GalNAcT-2
239077_at	GALNACT-2	W81648	chondroitin sulfate GalNAcT-2
220235_s_at	C1orf103	NM_018372	chromosome 1 open reading frame 103
223058_at	C10orf45	AL136885	chromosome 10 open reading frame 45
1555786_s_at	C14orf34	BC008034	chromosome 14 open reading frame 34
238568_s_at	C18orf8	BE742377	Chromosome 18 open reading frame 8
209020_at	C20orf111	AF217514	chromosome 20 open reading frame 111
221954_at	C20orf111	AA160474	Chromosome 20 open reading frame 111
223143_s_at	C6orf166	AI742378	chromosome 6 open reading frame 166
223145_s_at	C6orf166	BC000764	chromosome 6 open reading frame 166
225919_s_at	C9orf72	AI832598	chromosome 9 open reading frame 72
208791_at	CLU	M25915	clusterin (complement lysis inhibitor, SP-40,40, sulfated glycoprotein 2, testosterone-repressed prostate message 2, apolipoprotein J)
208792_s_at	CLU	M25915	clusterin (complement lysis inhibitor, SP-40,40, sulfated glycoprotein 2, testosterone-repressed prostate message 2, apolipoprotein J)
1552326_a_at	CCDC11	NM_145020	coiled-coil domain containing 11
209101_at	CTGF	M92934	connective tissue growth factor
209283_at	CRYAB	AF007162	crystallin, alpha B
209732_at	CLEC2B	BC005254	C-type lectin domain family 2, member B
1555411_a_at	CCNL1	AF367476	cyclin L1
220046_s_at	CCNL1	NM_020307	cyclin L1
202284_s_at	CDKN1A	NM_000389	cyclin-dependent kinase inhibitor 1A (p21, Cip1)
219831_at	CDKL3	NM_016508	cyclin-dependent kinase-like 3
221903_s_at	CYLD	BF516433	cylindromatosis (turban tumor syndrome)
206085_s_at	CTH	NM_001902	cystathionase (cystathionine gamma-lyase)
217127_at	CTH	AL354872	cystathionase (cystathionine gamma-lyase)
205749_at	CYP1A1	NM_000499	cytochrome P450, family 1, subfamily A, polypeptide 1
202436_s_at	CYP1B1	AU144855	cytochrome P450, family 1, subfamily B, polypeptide 1
202437_s_at	CYP1B1	NM_000104	cytochrome P450, family 1, subfamily B, polypeptide 1
225434_at	DEDD2	AW245401	death effector domain containing 2
1555950_a_at	DAF	CA448665	decay accelerating factor for complement (CD55, Cromer blood group system)
201925_s_at	DAF	NM_000574	decay accelerating factor for complement (CD55, Cromer blood group system)
201926_s_at	DAF	BC001288	decay accelerating factor for complement (CD55, Cromer blood group system)
209383_at	DDIT3	BC003637	DNA-damage-inducible transcript 3
200880_at	DNAJA1	AL534104	DnaJ (Hsp40) homolog, subfamily A, member 1
200881_s_at	DNAJA1	AL534104	DnaJ (Hsp40) homolog, subfamily A, member 1
1554333_at	DNAJA4	BC031044	DnaJ (Hsp40) homolog, subfamily A, member 4
1554334_a_at	DNAJA4	BC031044	DnaJ (Hsp40) homolog, subfamily A, member 4
225061_at	DNAJA4	N45231	DnaJ (Hsp40) homolog, subfamily A, member 4
200664_s_at	DNAJB1	BG537255	DnaJ (Hsp40) homolog, subfamily B, member 1
200666_s_at	DNAJB1	NM_006145	DnaJ (Hsp40) homolog, subfamily B, member 1
203810_at	DNAJB4	BG252490	DnaJ (Hsp40) homolog, subfamily B, member 4
203811_s_at	DNAJB4	NM_007034	DnaJ (Hsp40) homolog, subfamily B, member 4
209015_s_at	DNAJB6	BC002446	DnaJ (Hsp40) homolog, subfamily B, member 6
1554462_a_at	DNAJB9	AF115512	DnaJ (Hsp40) homolog, subfamily B, member 9
202842_s_at	DNAJB9	AL080081	DnaJ (Hsp40) homolog, subfamily B, member 9
202843_at	DNAJB9	NM_012328	DnaJ (Hsp40) homolog, subfamily B, member 9
201041_s_at	DUSP1	NM_004417	dual specificity phosphatase 1
201044_x_at	DUSP1	AA530892	dual specificity phosphatase 1
209457_at	DUSP5	U16996	dual specificity phosphatase 5
208893_s_at	DUSP6	BC005047	dual specificity phosphatase 6
231292_at	EID3	AI964053	E1A-like inhibitor of differentiation 3
228033_at	E2F7	AI341146	E2F transcription factor 7
238633_at	EPC1	W93523	Enhancer of polycomb homolog 1 (Drosophila)
205767_at	EREG	NM_001432	epiregulin
224657_at	ERRFI1	AL034417	ERBB receptor feedback inhibitor 1
202021_x_at	EIF1	AF083441	eukaryotic translation initiation factor 1
212130_x_at	EIF1	AL537707	eukaryotic translation initiation factor 1
212227_x_at	EIF1	W67644	eukaryotic translation initiation factor 1
228967_at	SUI1	BE964053	Eukaryotic translation initiation factor 1
218696_at	EIF2AK3	NM_004836	eukaryotic translation initiation factor 2-alpha kinase 3
227410_at	FAM43A	AW264102	family with sequence similarity 43, member A
202768_at	FOSB	NM_006732	FBJ murine osteosarcoma viral oncogene homolog B
226541_at	FBXO30	AI808182	F-box protein 30
213341_at	FEM1C	AI862658	fem-1 homolog c (C.elegans)
214211_at	FTH1	AA083483	ferritin, heavy polypeptide 1
226863_at	---	AI674565	Full-length cDNA clone CS0DJ001YJ05 of T cells (Jurkat cell line) Cot 10-normalized of Homo sapiens (human)
208868_s_at	GABARAPL1	BF125756	GABA(A) receptor-associated protein like 1
208869_s_at	GABARAPL1	BF125756	GABA(A) receptor-associated protein like 1
211458_s_at	GABARAPL1 /// GABARAPL3	AF180519	GABA(A) receptor-associated protein like 1 /// GABA(A) receptors associated protein like 3
202922_at	GCLC	BF676980	glutamate-cysteine ligase, catalytic subunit
202923_s_at	GCLC	NM_001498	glutamate-cysteine ligase, catalytic subunit
203925_at	GCLM	NM_002061	glutamate-cysteine ligase, modifier subunit
234986_at	GCLM	AA630626	Glutamate-cysteine ligase, modifier subunit
203157_s_at	GLS	AB020645	glutaminase
203158_s_at	GLS	AF097493	glutaminase
203159_at	GLS	NM_014905	glutaminase
207574_s_at	GADD45B	NM_015675	growth arrest and DNA-damage-inducible, beta
209304_x_at	GADD45B	AF087853	growth arrest and DNA-damage-inducible, beta
209305_s_at	GADD45B	AF078077	growth arrest and DNA-damage-inducible, beta
221577_x_at	GDF15	BC000529	growth differentiation factor 15
204472_at	GEM	NM_005261	GTP binding protein overexpressed in skeletal muscle
204235_s_at	GULP1	AF200715	GULP, engulfment adaptor PTB domain containing 1
211998_at	H3F3B	AW138159	H3 histone, family 3B (H3.3B)
206976_s_at	HSPH1	NM_006644	heat shock 105kDa/110kDa protein 1
208744_x_at	HSPH1	BG403660	heat shock 105kDa/110kDa protein 1
235573_at	HSPH1	AL536101	Heat shock 105kDa/110kDa protein 1
221667_s_at	HSPB8	AF133207	heat shock 22kDa protein 8
243372_at	HSPD1	AW674195	heat shock 60kDa protein 1 (chaperonin)
200799_at	HSPA1A	NM_005345	heat shock 70kDa protein 1A
200800_s_at	HSPA1A /// HSPA1B	NM_005345	heat shock 70kDa protein 1A /// heat shock 70kDa protein 1B
210189_at	HSPA1L	D85730	heat shock 70kDa protein 1-like
232080_at	HECW2	AL390186	HECT, C2 and WW domain containing E3 ubiquitin protein ligase 2
203665_at	HMOX1	NM_002133	heme oxygenase (decycling) 1
203821_at	HBEGF	NM_001945	heparin-binding EGF-like growth factor
38037_at	HBEGF	M60278	heparin-binding EGF-like growth factor
205579_at	HRH1	NM_000861	histamine receptor H1
205580_s_at	HRH1	D28481	histamine receptor H1
206226_at	HRG	NM_000412	histidine-rich glycoprotein
235456_at	HIST1H2BD	AI810266	Histone 1, H2bd
205659_at	HDAC9	NM_014707	histone deacetylase 9
209102_s_at	HBP1	AF019214	HMG-box transcription factor 1
1558404_at	---	BC015390	Homo sapiens, clone IMAGE:4403366
237465_at	LOC401151	BF196943	hypothetical gene supported by BC062741
241418_at	---	AI819386	Hypothetical LOC344887
218614_at	FLJ10652	NM_018169	hypothetical protein FLJ10652
227152_at	FLJ10652	AI979334	hypothetical protein FLJ10652
225327_at	FLJ10980	AB037791	hypothetical protein FLJ10980
1553413_at	FLJ13744	NM_025011	Hypothetical protein FLJ13744
215046_at	FLJ23861	AL133053	hypothetical protein FLJ23861
225644_at	FLJ33814	BF060776	hypothetical protein FLJ33814
1553449_at	FLJ36701	NM_173617	hypothetical protein FLJ36701
228702_at	FLJ43663	AL569506	hypothetical protein FLJ43663
239157_at	LOC221584	AL521521	hypothetical protein LOC221584
225077_at	LOC283680	AA890703	hypothetical protein LOC283680
224480_s_at	MGC11324	BC006236	hypothetical protein MGC11324 /// hypothetical protein MGC11324
214696_at	MGC14376	AF070569	hypothetical protein MGC14376
224783_at	MGC29814	AA831661	hypothetical protein MGC29814
219270_at	MGC4504	NM_024111	hypothetical protein MGC4504
202081_at	IER2	NM_004907	immediate early response 2
218611_at	IER5	NM_016545	immediate early response 5
210511_s_at	INHBA	M13436	inhibin, beta A (activin A, activin AB alpha polypeptide)
227140_at	INHBA	AI343467	Inhibin, beta A (activin A, activin AB alpha polypeptide)
201626_at	INSIG1	BG292233	insulin induced gene 1
201627_s_at	INSIG1	NM_005542	insulin induced gene 1
209184_s_at	IRS2	BF700086	insulin receptor substrate 2
209185_s_at	IRS2	AF073310	insulin receptor substrate 2
226757_at	IFIT2	AA131041	interferon-induced protein with tetratricopeptide repeats 2
206569_at	IL24	NM_006850	interleukin 24
226333_at	IL6R	AV700030	interleukin 6 receptor
205945_at	IL6R	NM_000565	interleukin 6 receptor /// interleukin 6 receptor
226218_at	IL7R	BE217880	Interleukin 7 receptor
205798_at	IL7R	NM_002185	interleukin 7 receptor /// interleukin 7 receptor
223309_x_at	IPLA2(GAMMA)	BG025248	intracellular membrane-associated calcium-independent phospholipase A2 gamma
223310_x_at	IPLA2(GAMMA)	AF217519	intracellular membrane-associated calcium-independent phospholipase A2 gamma
223982_s_at	IPLA2(GAMMA)	AB041261	intracellular membrane-associated calcium-independent phospholipase A2 gamma
221763_at	JMJD1C	AI694023	jumonji domain containing 1C
224933_s_at	JMJD1C	AA425650	jumonji domain containing 1C
228793_at	JMJD1C	BF002296	jumonji domain containing 1C
241661_at	JMJD1C	AA001021	jumonji domain containing 1C
239835_at	KBTBD8	AA669114	kelch repeat and BTB (POZ) domain containing 8
203068_at	KLHL21	NM_014851	kelch-like 21 (Drosophila)
221985_at	KLHL24	AW006750	kelch-like 24 (Drosophila)
221986_s_at	KLHL24	AW006750	kelch-like 24 (Drosophila)
201751_at	KIAA0063	NM_014876	KIAA0063 gene product
202220_at	KIAA0907	NM_014949	KIAA0907
225142_at	KIAA1718	AW294022	KIAA1718 protein
225582_at	KIAA1754	AA425726	KIAA1754
227013_at	LATS2	AI535735	LATS, large tumor suppressor, homolog 2 (Drosophila)
230082_at	LRRFIP2	AW137053	Leucine rich repeat (in FLII) interacting protein 2
242775_at	LTB4DH	BF477980	Leukotriene B4 12-hydroxydehydrogenase
226321_at	LYSMD3	AW080618	LysM, putative peptidoglycan-binding, domain containing 3
225641_at	MEF2D	AI829724	MADS box transcription enhancer factor 2, polypeptide D (myocyte enhancer factor 2D)
204475_at	MMP1	NM_002421	matrix metallopeptidase 1 (interstitial collagenase)
205680_at	MMP10	NM_002425	matrix metallopeptidase 10 (stromelysin 2)
205828_at	MMP3	NM_002422	matrix metallopeptidase 3 (stromelysin 1, progelatinase)
206877_at	MXD1	NM_002357	MAX dimerization protein 1
226275_at	MXD1	AI188653	MAX dimerization protein 1
228846_at	MXD1	AW071793	MAX dimerization protein 1
218138_at	MKKS	NM_018848	McKusick-Kaufman syndrome
223494_at	MGEA5	AF307332	meningioma expressed antigen 5 (hyaluronidase)
208785_s_at	MAP1LC3B	BE893893	microtubule-associated protein 1 light chain 3 beta
208786_s_at	MAP1LC3B	AF183417	microtubule-associated protein 1 light chain 3 beta
201467_s_at	NQO1	AI039874	NAD(P)H dehydrogenase, quinone 1
212445_s_at	NEDD4L	AI357376	neural precursor cell expressed, developmentally down-regulated 4-like
219557_s_at	NRIP3	NM_020645	nuclear receptor interacting protein 3
222900_at	NRIP3	AJ400877	Nuclear receptor interacting protein 3
216248_s_at	NR4A2	S77154	nuclear receptor subfamily 4, group A, member 2
209959_at	NR4A3	U12767	nuclear receptor subfamily 4, group A, member 3
219368_at	NAP1L2	NM_021963	nucleosome assembly protein 1-like 2
203378_at	PCF11	AB020631	PCF11, cleavage and polyadenylation factor subunit, homolog (S. cerevisiae)
201490_s_at	PPIF	NM_005729	peptidylprolyl isomerase F (cyclophilin F)
204285_s_at	PMAIP1	AI857639	phorbol-12-myristate-13-acetate-induced protein 1
204286_s_at	PMAIP1	NM_021127	phorbol-12-myristate-13-acetate-induced protein 1
212230_at	PPAP2B	AV725664	phosphatidic acid phosphatase type 2B
205281_s_at	PIGA	NM_002641	phosphatidylinositol glycan, class A (paroxysmal nocturnal hemoglobinuria) /// phosphatidylinositol glycan, class A (paroxysmal nocturnal hemoglobinuria)
235230_at	PLCXD2	AW170015	Phosphatidylinositol-specific phospholipase C, X domain containing 2
212722_s_at	PTDSR	AK021780	phosphatidylserine receptor
212723_at	PTDSR	AK021780	phosphatidylserine receptor
210845_s_at	PLAUR	U08839	plasminogen activator, urokinase receptor
211924_s_at	PLAUR	AY029180	plasminogen activator, urokinase receptor /// plasminogen activator, urokinase receptor
219566_at	PLEKHF1	NM_024310	pleckstrin homology domain containing, family F (with FYVE domain) member 1
212717_at	PLEKHM1	AB002354	pleckstrin homology domain containing, family M (with RUN domain) member 1
202880_s_at	PSCD1	NM_004762	pleckstrin homology, Sec7 and coiled-coil domains 1(cytohesin 1)
217998_at	PHLDA1	NM_007350	pleckstrin homology-like domain, family A, member 1
201939_at	PLK2	NM_006622	polo-like kinase 2 (Drosophila)
219475_at	OKL38	NM_013370	pregnancy-induced growth inhibitor
1568954_s_at	PRO0149	BG403486	PRO0149 protein
225183_at	PRO0149	BG495327	PRO0149 protein
228373_at	PRO0149	AA133962	PRO0149 protein
1554997_a_at	PTGS2	AY151286	prostaglandin-endoperoxide synthase 2 (prostaglandin G/H synthase and cyclooxygenase)
204748_at	PTGS2	NM_000963	prostaglandin-endoperoxide synthase 2 (prostaglandin G/H synthase and cyclooxygenase)
202014_at	PPP1R15A	NM_014330	protein phosphatase 1, regulatory (inhibitor) subunit 15A
37028_at	PPP1R15A	U83981	protein phosphatase 1, regulatory (inhibitor) subunit 15A
201703_s_at	PPP1R10	NM_002714	protein phosphatase 1, regulatory subunit 10
204566_at	PPM1D	NM_003620	protein phosphatase 1D magnesium-dependent, delta isoform
212099_at	RHOB	AI263909	ras homolog gene family, member B
223467_at	RASD1	AF069506	RAS, dexamethasone-induced 1
209882_at	RIT1	AF084462	Ras-like without CAAX 1
236223_s_at	RIT1	AL037450	Ras-like without CAAX 1
236224_at	RIT1	AL037450	Ras-like without CAAX 1
239843_at	RIT1	AI655057	Ras-like without CAAX 1
243463_s_at	RIT1	AA417878	Ras-like without CAAX 1
218723_s_at	RGC32	NM_014059	response gene to complement 32
212781_at	RBBP6	AK026954	retinoblastoma binding protein 6
212783_at	RBBP6	AI538172	retinoblastoma binding protein 6
212724_at	RND3	BG054844	Rho family GTPase 3
233488_at	RNASE7	AK023343	ribonuclease, RNase A family, 7
234699_at	RNASE7	AJ131212	ribonuclease, RNase A family, 7
234700_s_at	RNASE7	AJ131212	ribonuclease, RNase A family, 7
219916_s_at	RNF39	NM_025236	ring finger protein 39
202684_s_at	RNMT	AB020966	RNA (guanine-7-) methyltransferase
227866_at	RBM16	AI743557	RNA binding motif protein 16
209875_s_at	SPP1	M83248	secreted phosphoprotein 1 (osteopontin, bone sialoprotein I, early T-lymphocyte activation 1)
209879_at	SELPLG	AI741056	selectin P ligand
223070_at	SELK	AF085359	selenoprotein K
201471_s_at	SQSTM1	NM_003900	sequestosome 1
213112_s_at	SQSTM1	N30649	sequestosome 1
244804_at	SQSTM1	AW293441	Sequestosome 1
223852_s_at	STK40	BC005169	serine/threonine kinase 40
223394_at	SERTAD1	BC002670	SERTA domain containing 1
201739_at	SGK	NM_005627	serum/glucocorticoid regulated kinase
223195_s_at	SESN2	BF131886	sestrin 2
223196_s_at	SESN2	AL136551	sestrin 2
219409_at	SNIP1	NM_024700	Smad nuclear interacting protein 1
209681_at	SLC19A2	AF153330	solute carrier family 19 (thiamine transporter), member 2
228754_at	SLC6A6	BG150485	solute carrier family 6 (neurotransmitter transporter, taurine), member 6
207528_s_at	SLC7A11	NM_014331	solute carrier family 7, (cationic amino acid transporter, y+ system) member 11
209921_at	SLC7A11	AB040875	solute carrier family 7, (cationic amino acid transporter, y+ system) member 11
217678_at	SLC7A11	AA488687	solute carrier family 7, (cationic amino acid transporter, y+ system) member 11
229618_at	SNX16	AW150236	sorting nexin 16
230333_at	SAT	BE326919	Spermidine/spermine N1-acetyltransferase
212455_at	YT521	N36997	splicing factor YT521-B
232392_at	SFRS3	BE927772	Splicing factor, arginine/serine-rich 3
221489_s_at	SPRY4	AF227517	sprouty homolog 4 (Drosophila)
203438_at	STC2	AI435828	stanniocalcin 2
203439_s_at	STC2	BC000658	stanniocalcin 2
202557_at	STCH	AI718418	stress 70 protein chaperone, microsome-associated, 60kDa
202558_s_at	STCH	NM_006948	stress 70 protein chaperone, microsome-associated, 60kDa
225252_at	SRXN1	AL121758	sulfiredoxin 1 homolog (S. cerevisiae)
206359_at	SOCS3	BG035761	suppressor of cytokine signaling 3
227697_at	SOCS3	AI244908	suppressor of cytokine signaling 3
209238_at	STX3A	BE966922	syntaxin 3A
216985_s_at	STX3A	AJ002077	syntaxin 3A
212665_at	TIPARP	AL556438	TCDD-inducible poly(ADP-ribose) polymerase
201266_at	TXNRD1	NM_003330	thioredoxin reductase 1
230171_at	UBE2D3	AW662789	Threonine synthase, chloroplast
228234_at	TICAM2	AI423165	toll-like receptor adaptor molecule 2
239431_at	TICAM2	AI400110	toll-like receptor adaptor molecule 2
239331_at	---	AW954199	Transcribed locus
239845_at	---	AI885066	Transcribed locus
215034_s_at	TM4SF1	AI189753	transmembrane 4 L six family member 1
202241_at	TRIB1	NM_025195	tribbles homolog 1 (Drosophila)
1555788_a_at	TRIB3	AF250311	tribbles homolog 3 (Drosophila)
218145_at	TRIB3	NM_021158	tribbles homolog 3 (Drosophila)
215111_s_at	TSC22D1	AK027071	TSC22 domain family, member 1
218012_at	TSPYL2	NM_022117	TSPY-like 2
206907_at	TNFSF9	NM_003811	tumor necrosis factor (ligand) superfamily, member 9
230083_at	USP53	AW188464	Ubiquitin specific peptidase 53
231817_at	USP53	H25097	ubiquitin specific peptidase 53
203343_at	UGDH	NM_003359	UDP-glucose dehydrogenase
206411_s_at	ABL2	NM_007314	v-abl Abelson murine leukemia viral oncogene homolog 2 (arg, Abelson-related gene)
226893_at	ABL2	AW173164	V-abl Abelson murine leukemia viral oncogene homolog 2 (arg, Abelson-related gene)
231907_at	ABL2	AK025877	V-abl Abelson murine leukemia viral oncogene homolog 2 (arg, Abelson-related gene)
210513_s_at	VEGF	AF091352	vascular endothelial growth factor
211527_x_at	VEGF	M27281	vascular endothelial growth factor
212171_x_at	VEGF	H95344	vascular endothelial growth factor
201466_s_at	JUN	NM_002228	v-jun sarcoma virus 17 oncogene homolog (avian)
205193_at	MAFF	NM_012323	v-maf musculoaponeurotic fibrosarcoma oncogene homolog F (avian)
36711_at	MAFF	AL021977	v-maf musculoaponeurotic fibrosarcoma oncogene homolog F (avian)
204970_s_at	MAFG	NM_002359	v-maf musculoaponeurotic fibrosarcoma oncogene homolog G (avian)
224466_s_at	MAFG	BC006143	v-maf musculoaponeurotic fibrosarcoma oncogene homolog G (avian) /// v-maf musculoaponeurotic fibrosarcoma oncogene homolog G (avian)
200670_at	XBP1	NM_005080	X-box binding protein 1
203026_at	ZBTB5	NM_014872	zinc finger and BTB domain containing 5
231899_at	ZC3H12C	AB051513	zinc finger CCCH-type containing 12C
206175_x_at	ZNF222	NM_013360	zinc finger protein 222
225539_at	ZNF295	AP001745	zinc finger protein 295
233952_s_at	ZNF295	AB033053	zinc finger protein 295
204180_s_at	ZNF297B	NM_014007	zinc finger protein 297B
204181_s_at	ZNF297B	T90308	zinc finger protein 297B
227991_x_at	ZNF297B	BF516567	Zinc finger protein 297B
201531_at	ZFP36	NM_003407	zinc finger protein 36, C3H type, homolog (mouse)
214714_at	ZNF394	AK022360	zinc finger protein 394
213124_at	ZNF473	AB032967	zinc finger protein 473
217741_s_at	ZA20D2	NM_006007	zinc finger, A20 domain containing 2
226650_at	ZFAND2A	AI984061	zinc finger, AN1-type domain 2A
226208_at	ZSWIM6	AI692595	zinc finger, SWIM-type containing 6

## Sheet: 4h down
Gene ID	Gene_Symbol	Representative Public ID	Gene Descriptor
219216_at	---	NM_019002	---
225313_at	---	AI627538	---
227448_at	---	AL045916	---
236233_at	---	AI768810	---
239392_s_at	---	AI983896	---
239410_at	---	BE271180	---
210517_s_at	AKAP12	AB003476	A kinase (PRKA) anchor protein (gravin) 12
227530_at	AKAP12	BF511276	A kinase (PRKA) anchor protein (gravin) 12
201674_s_at	AKAP1	BC000729	A kinase (PRKA) anchor protein 1
210625_s_at	AKAP1	U34074	A kinase (PRKA) anchor protein 1
204241_at	ACOX3	BF055171	acyl-Coenzyme A oxidase 3, pristanoyl
218158_s_at	APPL	NM_012096	adaptor protein containing pH domain, PTB domain and leucine zipper motif 1
222538_s_at	APPL	AW467472	adaptor protein containing pH domain, PTB domain and leucine zipper motif 1
209645_s_at	ALDH1B1	NM_000692	aldehyde dehydrogenase 1 family, member B1
209425_at	AMACR	AA888589	alpha-methylacyl-CoA racemase
209426_s_at	AMACR	AF047020	alpha-methylacyl-CoA racemase
235033_at	NPEPL1	AL577823	Aminopeptidase-like 1
65493_at	ABC1	AA555088	amplified in breast cancer 1
221009_s_at	ANGPTL4	NM_016109	angiopoietin-like 4
223333_s_at	ANGPTL4	AF169312	angiopoietin-like 4
213005_s_at	ANKRD15	D79994	ankyrin repeat domain 15
225735_at	ANKRD50	AL110131	ankyrin repeat domain 50
219623_at	ACTR5	NM_024855	ARP5 actin-related protein 5 homolog (yeast)
228570_at	BTBD11	BF510581	BTB (POZ) domain containing 11
238692_at	BTBD11	AL040935	BTB (POZ) domain containing 11
224504_s_at	BUD13	BC006350	BUD13 homolog (yeast) /// BUD13 homolog (yeast)
204264_at	CPT2	NM_000098	carnitine palmitoyltransferase II
231234_at	CTSC	AV699565	cathepsin C
229004_at	---	AI970797	CDNA FLJ26557 fis, clone LNF01992
227508_at	---	AI302271	CDNA FLJ40982 fis, clone UTERU2014601
224428_s_at	CDCA7	AY029179	cell division cycle associated 7 /// cell division cycle associated 7
204739_at	CENPC1	NM_001812	centromere protein C 1
227105_at	CSPP1	AI400587	centrosome and spindle pole associated protein 1
204619_s_at	CSPG2	BF590263	chondroitin sulfate proteoglycan 2 (versican)
221731_x_at	CSPG2	BF218922	chondroitin sulfate proteoglycan 2 (versican)
219022_at	C12orf43	NM_022895	chromosome 12 open reading frame 43
219166_at	C14orf104	NM_018139	chromosome 14 open reading frame 104
221709_s_at	C14orf131	BC006222	chromosome 14 open reading frame 131 /// chromosome 14 open reading frame 131
226901_at	C17orf58	AI214996	chromosome 17 open reading frame 58
228031_at	C20orf121	AW444778	chromosome 20 open reading frame 121
227188_at	C21orf63	AI744591	chromosome 21 open reading frame 63
223576_at	C6orf203	AF151064	chromosome 6 open reading frame 203
236634_at	C8orf48	AA496024	chromosome 8 open reading frame 48
203274_at	F8A1	NM_012151	coagulation factor VIII-associated (intronic transcript) 1
223495_at	CCDC8	AI970823	coiled-coil domain containing 8
223796_at	CNTNAP3 /// CNTNAP3B /// LOC642342 /// LOC642373 /// FLJ37512	AF333769	contactin associated protein-like 3 /// contactin associated protein-like 3B /// similar to Contactin-associated protein-like 3 precursor (Cell recognition molecule Caspr3) /// similar to Contactin-associated protein-like 3 precursor (Cell recognition molecule Caspr3) /// similar to Contactin-associated protein-like 3 precursor (Cell recognition molecule Caspr3)
214277_at	COX11 /// COX11P	AI376724	COX11 homolog, cytochrome c oxidase assembly protein (yeast) /// COX11 homolog, cytochrome c oxidase assembly protein (yeast) pseudogene
205899_at	CCNA1	NM_003914	cyclin A1
205034_at	CCNE2	NM_004702	cyclin E2
211814_s_at	CCNE2	AF112857	cyclin E2
206504_at	CYP24A1	NM_000782	cytochrome P450, family 24, subfamily A, polypeptide 1
223364_s_at	DHX37 /// LOC653405	BC004463	DEAH (Asp-Glu-Ala-His) box polypeptide 37 /// similar to DEAH (Asp-Glu-Ala-His) box polypeptide 37
220668_s_at	DNMT3B	NM_006892	DNA (cytosine-5-)-methyltransferase 3 beta
206752_s_at	DFFB	NM_004402	DNA fragmentation factor, 40kDa, beta polypeptide (caspase-activated DNase)
202971_s_at	DYRK2	NM_006482	dual-specificity tyrosine-(Y)-phosphorylation regulated kinase 2
221586_s_at	E2F5	U15642	E2F transcription factor 5, p130-binding
204840_s_at	EEA1	AI916242	early endosome antigen 1, 162kD
225885_at	EEA1	AI336848	early endosome antigen 1, 162kD
221884_at	EVI1	BE466525	ecotropic viral integration site 1
226420_at	EVI1	BG261252	ecotropic viral integration site 1
204036_at	EDG2	AW269335	endothelial differentiation, lysophosphatidic acid G-protein-coupled receptor, 2
230464_at	EDG8	AI814092	endothelial differentiation, sphingolipid G-protein-coupled receptor, 8
204463_s_at	EDNRA	AU118882	endothelin receptor type A
204464_s_at	EDNRA	NM_001957	endothelin receptor type A
213907_at	EEF1E1	N32257	Eukaryotic translation elongation factor 1 epsilon 1
209527_at	EXOSC2	BC000747	exosome component 2
218689_at	FANCF	NM_022725	Fanconi anemia, complementation group F
202535_at	FADD	NM_003824	Fas (TNFRSF6)-associated via death domain
202345_s_at	FABP5 /// LOC653327	NM_001444	fatty acid binding protein 5 (psoriasis-associated) /// similar to Fatty acid-binding protein, epidermal (E-FABP) (Psoriasis-associated fatty acid-binding protein homolog) (PA-FABP)
218875_s_at	FBXO5	NM_012177	F-box protein 5
225163_at	FRMD4A	BF000162	FERM domain containing 4A
225167_at	FRMD4A	AW515645	FERM domain containing 4A
219250_s_at	FLRT3	NM_013281	fibronectin leucine rich transmembrane protein 3
227272_at	FLJ43339	BE673226	FLJ43339 protein
207345_at	FST	NM_006350	follistatin
219522_at	FJX1	NM_014344	four jointed box 1 (Drosophila)
204236_at	FLI1	NM_002017	Friend leukemia virus integration 1
219764_at	FZD10	NM_007197	frizzled homolog 10 (Drosophila)
211795_s_at	FYB	AF198052	FYN binding protein (FYB-120/130)
227266_s_at	FYB	BF679849	FYN binding protein (FYB-120/130)
229105_at	GPR39	AV717094	G protein-coupled receptor 39
204315_s_at	GTSE1	AI340239	G-2 and S-phase expressed 1
204318_s_at	GTSE1	NM_016426	G-2 and S-phase expressed 1
215942_s_at	GTSE1	BF973178	G-2 and S-phase expressed 1
231771_at	GJB6	AI694073	gap junction protein, beta 6 (connexin 30)
225712_at	GEMIN5	AW024563	gem (nuclear organelle) associated protein 5
219539_at	GEMIN6	NM_024775	gem (nuclear organelle) associated protein 6
221540_x_at	GTF2H2 /// LOC651701 /// DKFZP686M0199 /// DKFZP686P18101 /// LOC653866	AF078847	general transcription factor IIH, polypeptide 2, 44kDa /// similar to TFIIH basal transcription factor complex p44 subunit (Basic transcription factor 2 44 kDa subunit) (BTF2-p44) (General transcription factor IIH polypeptide 2) /// similar to TFIIH basal transcription factor complex p44 subunit (Basic transcription factor 2 44 kDa subunit) (BTF2-p44) (General transcription factor IIH polypeptide…
223759_s_at	GSG2	AB039834	germ cell associated 2 (haspin)
205505_at	GCNT1	NM_001490	glucosaminyl (N-acetyl) transferase 1, core 2 (beta-1,6-N-acetylglucosaminyltransferase)
225420_at	GPAM	AV699379	glycerol-3-phosphate acyltransferase, mitochondrial
225424_at	GPAM	AB046780	glycerol-3-phosphate acyltransferase, mitochondrial
231577_s_at	GBP1	AW014593	guanylate binding protein 1, interferon-inducible, 67kDa
202269_x_at	GBP1	BC002666	guanylate binding protein 1, interferon-inducible, 67kDa /// guanylate binding protein 1, interferon-inducible, 67kDa
202270_at	GBP1	NM_002053	guanylate binding protein 1, interferon-inducible, 67kDa /// guanylate binding protein 1, interferon-inducible, 67kDa
202979_s_at	ZF	NM_021212	HCF-binding transcription factor Zhangfei
219289_at	HEATR3	NM_017939	HEAT repeat containing 3
220085_at	HELLS	NM_018063	helicase, lymphoid-specific
222305_at	HK2	AW975638	hexokinase 2
206848_at	HOXA7	NM_006896	homeobox A7
219484_at	HCFC2	NM_013320	host cell factor C2
228595_at	HSD17B1	AA894611	hydroxysteroid (17-beta) dehydrogenase 1
232001_at	LOC439949	AW193600	hypothetical gene supported by AY007155
226919_at	DJ122O8.2	AA447709	Hypothetical protein dJ122O8.2
235026_at	FLJ32549	AI885871	hypothetical protein FLJ32549
227478_at	LOC284262	BF739885	hypothetical protein LOC284262
1557828_a_at	LOC646916	BE675061	hypothetical protein LOC646916
228235_at	MGC16121	BE048571	hypothetical protein MGC16121
238121_at	MGC40579	AI473796	hypothetical protein MGC40579
203595_s_at	IFIT5	N47725	interferon-induced protein with tetratricopeptide repeats 5
228977_at	IL17D	AI669535	Interleukin 17D
232406_at	JAG1	AU151465	Jagged 1 (Alagille syndrome)
225807_at	JUB	AK025567	jub, ajuba homolog (Xenopus laevis)
218560_s_at	JMJD4	NM_023007	jumonji domain containing 4
225798_at	tcag7.981	AL047908	juxtaposed with another zinc finger gene 1
207065_at	KRT75	NM_004693	keratin 75
204308_s_at	KIAA0329	NM_014844	KIAA0329
213304_at	KIAA0423	AI823592	KIAA0423
209760_at	KIAA0922	AL136932	KIAA0922
218362_s_at	KIAA1008	NM_014953	KIAA1008
55872_at	GM632	AI493119	KIAA1196 protein
220940_at	KIAA1641	NM_025190	KIAA1641
225623_at	KIAA1737	AI621225	KIAA1737
228680_at	KIF3A	AW340096	kinesin family member 3A
226908_at	LRIG3	AI627704	leucine-rich repeats and immunoglobulin-like domains 3
218869_at	MLYCD	NM_012213	malonyl-CoA decarboxylase
203036_s_at	MTSS1	AI027678	metastasis suppressor 1
200768_s_at	MAT2A	BC001686	methionine adenosyltransferase II, alpha
200769_s_at	MAT2A	NM_005911	methionine adenosyltransferase II, alpha
227665_at	MCART1	BE968576	Mitochondrial carrier triple repeat 1
219363_s_at	MTERFD1	NM_015942	MTERF domain containing 1
226225_at	MCC	BE967311	mutated in colorectal cancers
213189_at	MINA	BE966695	MYC induced nuclear antigen
215338_s_at	NKTR	AI688640	natural killer-tumor recognition sequence
201829_at	NET1	AW263232	neuroepithelial cell transforming gene 1
224770_s_at	NAV1	AI937060	neuron navigator 1
224773_at	NAV1	N57538	neuron navigator 1
223159_s_at	NEK6	BC000101	NIMA (never in mitosis gene a)-related kinase 6
205135_s_at	NUFIP1	AL049842	nuclear fragile X mental retardation protein interacting protein 1
209119_x_at	NR2F2	AV703465	nuclear receptor subfamily 2, group F, member 2
209120_at	NR2F2	AL037401	nuclear receptor subfamily 2, group F, member 2
215073_s_at	NR2F2	AL554245	nuclear receptor subfamily 2, group F, member 2
204107_at	NFYA	BF445142	nuclear transcription factor Y, alpha
204108_at	NFYA	AL031778	nuclear transcription factor Y, alpha
204109_s_at	NFYA	NM_002505	nuclear transcription factor Y, alpha
218224_at	PNMA1	NM_006029	paraneoplastic antigen MA1
218691_s_at	PDLIM4	AF153882	PDZ and LIM domain 4
219575_s_at	PDF /// COG8	NM_022341	peptide deformylase (mitochondrial) /// component of oligomeric golgi complex 8
202658_at	PEX11B	NM_003846	peroxisomal biogenesis factor 11B
219235_s_at	PHACTR4	NM_023923	phosphatase and actin regulator 4
232287_at	PGBD3	AL133084	piggyBac transposable element derived 3
205724_at	PKP1	NM_000299	plakophilin 1 (ectodermal dysplasia/skin fragility syndrome)
238013_at	PLEKHA2	BF347859	pleckstrin homology domain containing, family A (phosphoinositide binding specific) member 2
219459_at	POLR3B	NM_018082	polymerase (RNA) III (DNA directed) polypeptide B
239834_at	KCTD1	AW874669	Potassium channel tetramerisation domain containing 1
219545_at	KCTD14	NM_023930	potassium channel tetramerisation domain containing 14
58916_at	KCTD14	AI672101	potassium channel tetramerisation domain containing 14
226069_at	PRICKLE1	AA404269	prickle-like 1 (Drosophila)
219168_s_at	PRR5	NM_017701	proline rich 5 (renal)
201896_s_at	PSRC1	BC001425	proline/serine-rich coiled-coil 1
223275_at	PRMT6	BC002729	protein arginine methyltransferase 6
204554_at	PPP1R3D	AL109928	protein phosphatase 1, regulatory subunit 3D
218670_at	PUS1	NM_025215	pseudouridylate synthase 1
206482_at	PTK6	NM_005975	PTK6 protein tyrosine kinase 6
206277_at	P2RY2	NM_002564	purinergic receptor P2Y, G-protein coupled, 2
218589_at	P2RY5	NM_005767	purinergic receptor P2Y, G-protein coupled, 5
204547_at	RAB40B	NM_006822	RAB40B, member RAS oncogene family
213019_at	RANBP6	AI123233	RAN binding protein 6
204128_s_at	RFC3	NM_002915	replication factor C (activator 1) 3, 38kDa
230192_at	RFP2	AI472310	ret finger protein 2
204492_at	ARHGAP11A	NM_014783	Rho GTPase activating protein 11A
212651_at	RHOBTB1	AB018283	Rho-related BTB domain containing 1
225150_s_at	RTKN	BC004558	rhotekin
212027_at	RBM25	AI925305	RNA binding motif protein 25
209567_at	RRS1	BC001811	RRS1 ribosome biogenesis regulator homolog (S. cerevisiae)
232231_at	RUNX2	AL353944	runt-related transcription factor 2
205087_at	RWDD3	NM_015485	RWD domain containing 3
205241_at	SCO2	NM_005138	SCO cytochrome oxidase deficient homolog 2 (yeast)
202035_s_at	SFRP1	AI332407	secreted frizzled-related protein 1
205933_at	SETBP1	NM_015559	SET binding protein 1
206554_x_at	SETMAR	NM_006515	SET domain and mariner transposase fusion gene
1554555_a_at	SETD6	BC022451	SET domain containing 6
219751_at	SETD6	NM_024860	SET domain containing 6
204967_at	SHROOM2	NM_001649	shroom family member 2
230069_at	SFXN1	BF593817	sideroflexin 1
230298_at	LOC153364	AI692906	similar to metallo-beta-lactamase superfamily protein
238755_at	LOC644943	AA876179	Similar to peptidylglycine alpha-amidating monooxygenase COOH-terminal interactor
213235_at	LOC400506	BE504197	similar to TSG118.1
213237_at	LOC400506	AI652058	similar to TSG118.1
232020_at	SMURF2	AU157259	SMAD specific E3 ubiquitin protein ligase 2
222039_at	SLC35E1 /// LOC146909	AA292789	solute carrier family 35, member E1 /// hypothetical protein LOC146909
223748_at	SLC4A11	AF336127	solute carrier family 4, sodium bicarbonate transporter-like, member 11
228038_at	SOX2	AI669815	SRY (sex determining region Y)-box 2
201416_at	SOX4	BG528420	SRY (sex determining region Y)-box 4
201417_at	SOX4	AL136179	SRY (sex determining region Y)-box 4
201418_s_at	SOX4	NM_003107	SRY (sex determining region Y)-box 4
213668_s_at	SOX4	AI989477	SRY (sex determining region Y)-box 4
203372_s_at	SOCS2	AB004903	suppressor of cytokine signaling 2
203373_at	SOCS2	NM_003877	suppressor of cytokine signaling 2
229360_at	SUHW2	N22886	suppressor of hairy wing homolog 2 (Drosophila)
242245_at	SYDE2	N90719	Synapse defective 1, Rho GTPase, homolog 2 (C. elegans)
1554415_at	TAF5L	BC041094	TAF5-like RNA polymerase II, p300/CBP-associated factor (PCAF)-associated factor, 65kDa
216941_s_at	TAF1B	AK026521	TATA box binding protein (TBP)-associated factor, RNA polymerase I, B, 63kDa
211273_s_at	TBX1	AF012130	T-box 1
1554588_a_at	TTC30B	BC033795	tetratricopeptide repeat domain 30B
204352_at	TRAF5	NM_004619	TNF receptor-associated factor 5
227273_at	---	AI126798	Transcribed locus
230356_at	---	AW014743	Transcribed locus
231929_at	---	AI458439	Transcribed locus
235363_at	---	BF108778	Transcribed locus
237444_at	---	AI801902	Transcribed locus
239710_at	---	AA993515	Transcribed locus
235215_at	---	AI694544	Transcribed locus, moderately similar to NP_055301.1 neuronal thread protein AD7c-NTP [Homo sapiens]
226834_at	---	BG112263	Transcribed locus, strongly similar to NP_079045.1 adipocyte-specific adhesion molecule; CAR-like membrane protein [Homo sapiens]
210537_s_at	TADA2L	BC001172	transcriptional adaptor 2 (ADA2 homolog, yeast)-like
220770_s_at	LOC63920	NM_022090	transposon-derived Buster3 transposase-like
203846_at	TRIM32	BC003154	tripartite motif-containing 32
227801_at	TRIM59	N90779	tripartite motif-containing 59
219581_at	TSEN2	NM_025265	tRNA splicing endonuclease 2 homolog (S. cerevisiae)
214876_s_at	TUBGCP5	AI628925	tubulin, gamma complex associated protein 5
227967_at	TUBGCP5	N47680	tubulin, gamma complex associated protein 5
227256_at	USP31	BG289456	ubiquitin specific peptidase 31
203188_at	B3GNT1	NM_006876	UDP-GlcNAc:betaGal beta-1,3-N-acetylglucosaminyltransferase 1
218885_s_at	GALNT12	NM_024642	UDP-N-acetyl-alpha-D-galactosamine:polypeptide N-acetylgalactosaminyltransferase 12 (GalNAc-T12)
222773_s_at	GALNT12	AA554045	UDP-N-acetyl-alpha-D-galactosamine:polypeptide N-acetylgalactosaminyltransferase 12 (GalNAc-T12)
202706_s_at	UMPS	D86227	uridine monophosphate synthetase (orotate phosphoribosyl transferase and orotidine-5'-decarboxylase)
215165_x_at	UMPS	AL080099	uridine monophosphate synthetase (orotate phosphoribosyl transferase and orotidine-5'-decarboxylase)
235551_at	WDR4	AA555280	WD repeat domain 4
227162_at	ZBTB26	BF214688	zinc finger and BTB domain containing 26
228280_at	ZC3HAV1L	AI188445	zinc finger CCCH-type, antiviral 1-like
206931_at	ZNF141	NM_003441	zinc finger protein 141
218005_at	ZNF22	AA744771	zinc finger protein 22 (KOX 15)
218006_s_at	ZNF22	NM_006963	zinc finger protein 22 (KOX 15)
209431_s_at	ZNF278	AF254083	zinc finger protein 278
203521_s_at	ZNF318	NM_014345	zinc finger protein 318
235729_at	ZNF514	T93113	zinc finger protein 514
217627_at	ZNF573	BE515346	zinc finger protein 573
221963_x_at	ZNF587	BE999967	Zinc finger protein 587
210061_at	ZNF589	AF114817	zinc finger protein 589
226484_at	ZNF651	AA532640	zinc finger protein 651

## Sheet: 24h up
Gene ID	Gene_Symbol	Representative Public ID	Gene Descriptor
1555854_at	---	AA594609	---
202807_s_at	---	AK000161	---
211781_x_at	---	BC006164	---
241371_at	---	AW451259	---
218581_at	ABHD4	NM_022060	abhydrolase domain containing 4
205180_s_at	ADAM8	NM_001109	ADAM metallopeptidase domain 8 /// ADAM metallopeptidase domain 8
206561_s_at	AKR1B10	NM_020299	aldo-keto reductase family 1, member B10 (aldose reductase)
204151_x_at	AKR1C1	NM_001353	aldo-keto reductase family 1, member C1 (dihydrodiol dehydrogenase 1; 20-alpha (3-alpha)-hydroxysteroid dehydrogenase)
216594_x_at	AKR1C1	S68290	aldo-keto reductase family 1, member C1 (dihydrodiol dehydrogenase 1; 20-alpha (3-alpha)-hydroxysteroid dehydrogenase)
1562102_at	AKR1C2	BC014579	Aldo-keto reductase family 1, member C2 (dihydrodiol dehydrogenase 2; bile acid binding protein; 3-alpha hydroxysteroid dehydrogenase, type III)
209699_x_at	AKR1C2	U05598	aldo-keto reductase family 1, member C2 (dihydrodiol dehydrogenase 2; bile acid binding protein; 3-alpha hydroxysteroid dehydrogenase, type III)
211653_x_at	AKR1C2	M33376	aldo-keto reductase family 1, member C2 (dihydrodiol dehydrogenase 2; bile acid binding protein; 3-alpha hydroxysteroid dehydrogenase, type III) /// aldo-keto reductase family 1, member C2 (dihydrodiol dehydrogenase 2; bile acid binding protein; 3-alpha hydroxysteroid dehydrogenase, type III)
209160_at	AKR1C3	AB018580	aldo-keto reductase family 1, member C3 (3-alpha hydroxysteroid dehydrogenase, type II)
210143_at	ANXA10	AF196478	annexin A10
206632_s_at	APOBEC3B	NM_004900	apolipoprotein B mRNA editing enzyme, catalytic polypeptide-like 3B
212062_at	ATP9A	AB014511	ATPase, Class II, type 9A
200921_s_at	BTG1	NM_001731	B-cell translocation gene 1, anti-proliferative
205780_at	BIK	NM_001197	BCL2-interacting killer (apoptosis-inducing)
209301_at	CA2	M36532	carbonic anhydrase II
209498_at	CEACAM1	X16354	carcinoembryonic antigen-related cell adhesion molecule 1 (biliary glycoprotein)
219500_at	CLCF1	NM_013246	cardiotrophin-like cytokine factor 1
212444_at	---	AA156240	CDNA clone IMAGE:6025865
205476_at	CCL20	NM_004591	chemokine (C-C motif) ligand 20
1558693_s_at	C1orf85	AW090182	chromosome 1 open reading frame 85
225401_at	C1orf85	BF977145	chromosome 1 open reading frame 85
228044_at	C13orf21	AI420319	chromosome 13 open reading frame 21
201428_at	CLDN4	NM_001305	claudin 4
205899_at	CCNA1	NM_003914	cyclin A1
206153_at	CYP4F11	NM_021187	cytochrome P450, family 4, subfamily F, polypeptide 11
202481_at	DHRS3	NM_004753	dehydrogenase/reductase (SDR family) member 3
202859_x_at	DENND4B	NM_014856	DENN/MADD domain containing 4B
226863_at	FAM110C	AI674565	Family with sequence similarity 110 member C
238460_at	FAM83A	AI590662	family with sequence similarity 83, member A
238741_at	FAM83A	BE157240	family with sequence similarity 83, member A
239586_at	FAM83A	AA085776	family with sequence similarity 83, member A
242944_at	FAM83A	BG438092	family with sequence similarity 83, member A
225864_at	FAM84B	AL039862	family with sequence similarity 84, member B
208962_s_at	FADS1	BE540552	fatty acid desaturase 1
208963_x_at	FADS1	BG165833	fatty acid desaturase 1
200748_s_at	FTH1	NM_002032	ferritin, heavy polypeptide 1
214211_at	FTH1	AA083483	ferritin, heavy polypeptide 1
211628_x_at	FTHP1	J04755	ferritin, heavy polypeptide pseudogene 1 /// ferritin, heavy polypeptide pseudogene 1
213187_x_at	FTL	BG538564	ferritin, light polypeptide
206371_at	FOLR3	NM_000804	folate receptor 3 (gamma)
204667_at	FOXA1	NM_004496	forkhead box A1
234986_at	---	AA630626	Full-length cDNA clone CS0CAP007YJ17 of Thymus of Homo sapiens (human)
205285_s_at	FYB	AI633888	FYN binding protein (FYB-120/130)
211795_s_at	FYB	AF198052	FYN binding protein (FYB-120/130)
227266_s_at	FYB	BF679849	FYN binding protein (FYB-120/130)
205220_at	GPR109B	NM_006018	G protein-coupled receptor 109B /// G protein-coupled receptor 109B
203108_at	GPRC5A	NM_003979	G protein-coupled receptor, family C, group 5, member A
203925_at	GCLM	NM_002061	glutamate-cysteine ligase, modifier subunit
236140_at	GCLM	AI753488	glutamate-cysteine ligase, modifier subunit
202831_at	GCC2	NM_014635	GRIP and coiled-coil domain containing 2
210999_s_at	GRB10	U66065	growth factor receptor-bound protein 10
203665_at	HMOX1	NM_002133	heme oxygenase (decycling) 1
203821_at	HBEGF	NM_001945	heparin-binding EGF-like growth factor
38037_at	HBEGF	M60278	heparin-binding EGF-like growth factor
209398_at	HIST1H1C	BC002649	histone 1, H1c
208180_s_at	HIST1H4H /// HIST2H4A /// H4/o	NM_003543	histone 1, H4h /// histone 2, H4a /// histone H4/o
218280_x_at	HIST2H2AA3 /// LOC653610 /// HIST2H2AA4	NM_003516	histone 2, H2aa3 /// similar to Histone H2A.o (H2A/o) (H2A.2) (H2a-615) /// histone 2, H2aa4
205659_at	HDAC9	NM_014707	histone deacetylase 9
205404_at	HSD11B1	NM_005525	hydroxysteroid (11-beta) dehydrogenase 1
218417_s_at	FLJ20489	NM_017842	hypothetical protein FLJ20489
48106_at	FLJ20489	H14241	hypothetical protein FLJ20489
224826_at	RP5-1022P6.2	AK001947	hypothetical protein KIAA1434
214719_at	LOC283537	AK026720	hypothetical protein LOC283537
208937_s_at	ID1	D13889	inhibitor of DNA binding 1, dominant negative helix-loop-helix protein
210095_s_at	IGFBP3	M31159	insulin-like growth factor binding protein 3
207526_s_at	IL1RL1	NM_003856	interleukin 1 receptor-like 1
205067_at	IL1B	NM_000576	interleukin 1, beta
39402_at	IL1B	M15330	interleukin 1, beta
206172_at	IL13RA2	NM_000640	interleukin 13 receptor, alpha 2
206569_at	IL24	NM_006850	interleukin 24
211506_s_at	IL8	AF043337	interleukin 8
204385_at	KYNU	NM_003937	kynureninase (L-kynurenine hydrolase)
210663_s_at	KYNU	BC000879	kynureninase (L-kynurenine hydrolase)
205266_at	LIF	NM_002309	leukemia inhibitory factor (cholinergic differentiation factor)
228824_s_at	LTB4DH	BE566894	leukotriene B4 12-hydroxydehydrogenase
228825_at	LTB4DH	BE566894	leukotriene B4 12-hydroxydehydrogenase
231897_at	LTB4DH	AL135787	leukotriene B4 12-hydroxydehydrogenase
242775_at	LTB4DH	BF477980	Leukotriene B4 12-hydroxydehydrogenase
224480_s_at	LPAAT-THETA	BC006236	lysophosphatidic acid acyltransferase theta /// lysophosphatidic acid acyltransferase theta
213927_at	MAP3K9	AV753204	mitogen-activated protein kinase kinase kinase 9
241418_at	---	AI819386	MRNA; cDNA DKFZp686B14224 (from clone DKFZp686B14224)
219952_s_at	MCOLN1	NM_020533	mucolipin 1
201467_s_at	NQO1	AI039874	NAD(P)H dehydrogenase, quinone 1
201468_s_at	NQO1	NM_000903	NAD(P)H dehydrogenase, quinone 1
210519_s_at	NQO1	BC000906	NAD(P)H dehydrogenase, quinone 1
209949_at	NCF2	BC001606	neutrophil cytosolic factor 2 (65kDa, chronic granulomatous disease, autosomal 2)
202599_s_at	NRIP1	NM_003489	nuclear receptor interacting protein 1
219369_s_at	OTUB2	NM_023112	OTU domain, ubiquitin aldehyde binding 2
201118_at	PGD /// UGDH	NM_002631	phosphogluconate dehydrogenase /// phosphogluconate dehydrogenase /// UDP-glucose dehydrogenase /// UDP-glucose dehydrogenase
207469_s_at	PIR	NM_003662	pirin (iron-binding nuclear protein)
201860_s_at	PLAT	NM_000930	plasminogen activator, tissue
206278_at	PTAFR	D10202	platelet-activating factor receptor
219926_at	POPDC3	NM_022361	popeye domain containing 3
219483_s_at	PORCN	NM_022825	porcupine homolog (Drosophila)
204401_at	KCNN4	NM_002250	potassium intermediate/small conductance calcium-activated channel, subfamily N, member 4
210367_s_at	PTGES	AF010316	prostaglandin E synthase
221840_at	PTPRE	AA775177	protein tyrosine phosphatase, receptor type, E
203918_at	PCDH1	NM_002587	protocadherin 1 (cadherin-like 1)
210051_at	RAPGEF3	U78168	Rap guanine nucleotide exchange factor (GEF) 3
219045_at	RHOF	NM_019034	ras homolog gene family, member F (in filopodia)
234700_s_at	RNASE7	AJ131212	ribonuclease, RNase A family, 7
204541_at	SEC14L2	NM_012429	SEC14-like 2 (S. cerevisiae)
209875_s_at	SPP1	M83248	secreted phosphoprotein 1 (osteopontin, bone sialoprotein I, early T-lymphocyte activation 1)
201471_s_at	SQSTM1	NM_003900	sequestosome 1
213112_s_at	SQSTM1	N30649	sequestosome 1
203047_at	STK10	NM_005990	serine/threonine kinase 10
204614_at	SERPINB2	NM_002575	serpin peptidase inhibitor, clade B (ovalbumin), member 2
205576_at	SERPIND1	NM_000185	serpin peptidase inhibitor, clade D (heparin cofactor), member 1
207351_s_at	SH2D2A	NM_003975	SH2 domain protein 2A
1554168_a_at	SH3KBP1	AF542051	SH3-domain kinase binding protein 1
223082_at	SH3KBP1	AF230904	SH3-domain kinase binding protein 1
218485_s_at	SLC35C1	NM_018389	solute carrier family 35, member C1
207528_s_at	SLC7A11	NM_014331	solute carrier family 7, (cationic amino acid transporter, y+ system) member 11
209921_at	SLC7A11	AB040875	solute carrier family 7, (cationic amino acid transporter, y+ system) member 11
217678_at	SLC7A11	AA488687	solute carrier family 7, (cationic amino acid transporter, y+ system) member 11
202936_s_at	SOX9	NM_000346	SRY (sex determining region Y)-box 9 (campomelic dysplasia, autosomal sex-reversal)
219691_at	SAMD9	NM_017654	sterile alpha motif domain containing 9
233565_s_at	SDCBP2	AL136531	syndecan binding protein (syntenin) 2
204729_s_at	STX1A	NM_004603	syntaxin 1A (brain)
202242_at	TSPAN7	NM_004615	tetraspanin 7
225180_at	TTC14	AL040341	tetratricopeptide repeat domain 14
201266_at	TXNRD1	NM_003330	thioredoxin reductase 1
203887_s_at	THBD	NM_000361	thrombomodulin
203888_at	THBD	NM_000361	thrombomodulin
237252_at	THBD	AW119113	thrombomodulin
201150_s_at	TIMP3	NM_000362	TIMP metallopeptidase inhibitor 3 (Sorsby fundus dystrophy, pseudoinflammatory)
207332_s_at	TFRC	NM_003234	transferrin receptor (p90, CD71)
208691_at	TFRC	BC001188	transferrin receptor (p90, CD71) /// transferrin receptor (p90, CD71)
226489_at	TMCC3	BG177562	transmembrane and coiled-coil domain family 3
220169_at	TMEM156	NM_024943	transmembrane protein 156
204341_at	TRIM16 /// TRIM16L /// LOC653524	NM_006470	tripartite motif-containing 16 /// tripartite motif-containing 16-like /// similar to tripartite motif-containing 16
225912_at	TP53INP1	AW341649	tumor protein p53 inducible nuclear protein 1
211527_x_at	VEGF	M27281	vascular endothelial growth factor
212171_x_at	VEGF	H95344	vascular endothelial growth factor
220444_at	ZNF557	NM_024341	zinc finger protein 557
228974_at	ZNF677	AI816281	Zinc finger protein 677

## Sheet: 24h down
Gene ID	Gene_Symbol	Representative Public ID	Gene Descriptor
212020_s_at	MKI67	AU152107	antigen identified by monoclonal antibody Ki-67
212022_s_at	MKI67	BF001806	antigen identified by monoclonal antibody Ki-67
219918_s_at	ASPM	NM_018123	asp (abnormal spindle)-like, microcephaly associated (Drosophila)
202095_s_at	BIRC5	NM_001168	baculoviral IAP repeat-containing 5 (survivin)
210020_x_at	CALML3	M58026	calmodulin-like 3
224428_s_at	CDCA7	AY029179	cell division cycle associated 7 /// cell division cycle associated 7
207828_s_at	CENPF	NM_005196	centromere protein F, 350/400ka (mitosin)
209172_s_at	CENPF	U30872	centromere protein F, 350/400ka (mitosin) /// centromere protein F, 350/400ka (mitosin)
218741_at	CENPM	NM_024053	centromere protein M
242324_x_at	CCBE1	AA740403	collagen and calcium binding EGF domains 1
1556499_s_at	COL1A1	BE221212	collagen, type I, alpha 1
202310_s_at	COL1A1	K01228	collagen, type I, alpha 1
221729_at	COL5A2	AL575735	collagen, type V, alpha 2
221730_at	COL5A2	NM_000393	collagen, type V, alpha 2
225664_at	COL12A1	AA788946	collagen, type XII, alpha 1
200884_at	CKB	NM_001823	creatine kinase, brain
214710_s_at	CCNB1	BE407516	cyclin B1
1555758_a_at	CDKN3	AF213040	cyclin-dependent kinase inhibitor 3 (CDK2-associated dual specificity phosphatase)
209714_s_at	CDKN3	AF213033	cyclin-dependent kinase inhibitor 3 (CDK2-associated dual specificity phosphatase)
228665_at	CYYR1	AI458003	cysteine/tyrosine-rich 1
224215_s_at	DLL1	AF196571	delta-like 1 (Drosophila)
208955_at	DUT	AB049113	dUTP pyrophosphatase
201842_s_at	EFEMP1	AI826799	EGF-containing fibulin-like extracellular matrix protein 1
201843_s_at	EFEMP1	NM_004105	EGF-containing fibulin-like extracellular matrix protein 1
227609_at	EPSTI1	AA633203	epithelial stromal interaction 1 (breast)
203184_at	FBN2	NM_001999	fibrillin 2 (congenital contractural arachnodactyly)
204359_at	FLRT2	NM_013231	fibronectin leucine rich transmembrane protein 2
231771_at	GJB6	AI694073	gap junction protein, beta 6 (connexin 30)
221521_s_at	GINS2	BC003186	GINS complex subunit 2 (Psf2 homolog)
227070_at	GLT8D2	W63754	glycosyltransferase 8 domain containing 2
221447_s_at	GLT8D2	NM_031302	glycosyltransferase 8 domain containing 2 /// glycosyltransferase 8 domain containing 2
238756_at	GAS2L3	AI860012	Growth arrest-specific 2 like 3
201185_at	HTRA1	NM_002775	HtrA serine peptidase 1
240259_at	LOC646919 /// LOC650220	AI188161	hypothetical protein LOC646919 /// hypothetical protein LOC650220
225834_at	LOC652689 /// FAM72A /// LOC653594 /// LOC653820	AL135396	hypothetical protein LOC652689 /// family with sequence similarity 72, member A /// similar to family with sequence similarity 72, member A /// similar to family with sequence similarity 72, member A
228235_at	MGC16121	BE048571	hypothetical protein MGC16121
229784_at	MGC16121	AA234096	Hypothetical protein MGC16121
214051_at	MGC39900	BF677486	hypothetical protein MGC39900
207826_s_at	ID3	NM_002167	inhibitor of DNA binding 3, dominant negative helix-loop-helix protein
214022_s_at	IFITM1	AA749101	interferon induced transmembrane protein 1 (9-27)
209800_at	KRT16	AF061812	keratin 16 (focal non-epidermolytic palmoplantar keratoderma)
219306_at	KIF15 /// C7orf9	NM_020242	kinesin family member 15 /// chromosome 7 open reading frame 9
204709_s_at	KIF23	NM_004856	kinesin family member 23
202729_s_at	LTBP1	NM_000627	latent transforming growth factor beta binding protein 1
220615_s_at	MLSTD1	NM_018099	male sterility domain containing 1
201930_at	MCM6	NM_005915	MCM6 minichromosome maintenance deficient 6 (MIS5 homolog, S. pombe) (S. cerevisiae)
207761_s_at	METTL7A	NM_014033	methyltransferase like 7A
213764_s_at	MFAP5	AW665892	microfibrillar associated protein 5
213765_at	MFAP5	AW665892	microfibrillar associated protein 5
222020_s_at	HNT	AW117456	neurotrimin
227566_at	HNT	AW085558	neurotrimin
231867_at	ODZ2	AB032953	odz, odd Oz/ten-m homolog 2 (Drosophila)
218736_s_at	PALMD	NM_017734	palmdelphin
203895_at	PLCB4	AL535113	phospholipase C, beta 4
202458_at	PRSS23	NM_007173	protease, serine, 23
226279_at	PRSS23	AW471145	protease, serine, 23
229441_at	PRSS23	AI569872	Protease, serine, 23
202800_at	PRKACA	NM_002730	protein kinase, cAMP-dependent, catalytic, alpha
204492_at	ARHGAP11A	NM_014783	Rho GTPase activating protein 11A
212667_at	SPARC	AL575922	secreted protein, acidic, cysteine-rich (osteonectin)
201645_at	TNC	NM_002160	tenascin C (hexabrachion)
203083_at	THBS2	NM_003247	thrombospondin 2
243805_at	---	AW015140	Transcribed locus
229641_at	---	BG252802	Transcribed locus, moderately similar to NP_055301.1 neuronal thread protein AD7c-NTP [Homo sapiens]
209118_s_at	TUBA3	AF141347	tubulin, alpha 3
201426_s_at	VIM	AI922599	vimentin
203797_at	VSNL1	AF039555	visinin-like 1
203798_s_at	VSNL1	NM_003385	visinin-like 1
