# Supplementary material for: Cigarette smoke induces endoplasmic reticulum stress and the unfolded protein response in normal and malignant human lung cells
Source: BMC Cancer. 2008 Aug 11;8:229. doi: 10.1186/1471-2407-8-229 (PMC2527015; doi:10.1186/1471-2407-8-229)
Supplement: Additional file 2 — Supplemental Table S2: Functional annotation clustering of cigarette smoke signature genes. Cigarette smoke signature genes subjected to functional annotation clustering of Biological Process Gene Ontology categories using the algorithms on the NIH DAVID website. Only significant (mean p value < 0.01) clusters are listed. [file 1471-2407-8-229-S2.xls]

## Sheet: 2h
1 Number of genes from this cigarette signature gene list that are represented in this GO category
2 Percent of cigarette signature gene list represented in this category
2h upregulated gene signature
Functional Group 1
Mean p value: 4.34 E-7	# proteins1	percent of list2	p value
response to unfolded protein	8	0.1026	1.45e-08
response to protein stimulus	8	0.1026	1.45e-08
protein folding	12	0.1538	1.97e-08
response to stress	18	0.2308	1.76e-06
response to abiotic stimulus	12	0.1538	2.34e-06
response to chemical stimulus	11	0.141	4.74e-06
response to stimulus	26	0.3333	3.6e-05
Functional Group 2
Mean p value: 4.68 E-6	# proteins1	percent of list2	p value
regulation of cellular physiological process	33	0.4231	6.36e-07
regulation of biological process	35	0.4487	7.38e-07
regulation of physiological process	33	0.4231	1.28e-06
regulation of cellular process	33	0.4231	1.93e-06
regulation of cellular metabolism	27	0.3462	2.48e-06
regulation of metabolism	27	0.3462	4.23e-06
transcription	26	0.3333	5.91e-06
regulation of transcription	25	0.3205	9.19e-06
regulation of transcription, DNA-dependent	24	0.3077	1.03e-05
regulation of nucleobase, nucleoside, nucleotide and nucleic acid metabolism	25	0.3205	1.16e-05
transcription, DNA-dependent	24	0.3077	1.71e-05
nucleobase, nucleoside, nucleotide and nucleic acid metabolism	30	0.3846	8.24e-05
Functional Group 3
Mean p value: 6.69 E-5	# proteins1	percent of list2	p value
primary metabolism	51	0.6538	2.26e-06
cellular metabolism	51	0.6538	8.25e-06
metabolism	52	0.6667	3.18e-05
cellular physiological process	59	0.7564	6.98e-05
cellular process	63	0.8077	0.000393
physiological process	61	0.7821	0.005509
Functional Group 4
Mean p value: 6.61 E-4	# proteins1	percent of list2	p value
negative regulation of cellular physiological process	13	0.1667	1.2e-05
negative regulation of biological process	14	0.1795	1.35e-05
negative regulation of physiological process	13	0.1667	1.72e-05
negative regulation of cellular process	13	0.1667	3.27e-05
negative regulation of transcription	6	0.0769	0.000722
negative regulation of nucleobase, nucleoside, nucleotide and nucleic acid metabolism	6	0.0769	0.000931
negative regulation of transcription, DNA-dependent	5	0.0641	0.001311
negative regulation of cellular metabolism	6	0.0769	0.001649
negative regulation of metabolism	6	0.0769	0.003248
transcription from RNA polymerase II promoter	7	0.0897	0.015935
reg. of transcription from RNA pol II promoter	5	0.0641	0.028388
neg. reg. of transcription from RNA pol II promoter	3	0.0385	0.035876
2h downregulated gene signature –none

## Sheet: 4h
1 Number of genes from this cigarette signature gene list that are represented in this GO category
2 Percent of cigarette signature gene list represented in this category
4h upregulated gene signature
Functional Group 1
Mean p value: 2.957E-7	# proteins1	percent of list2	p value
response to protein stimulus	10	0.0442	1.01e-07
response to unfolded protein	10	0.0442	1.01e-07
response to chemical stimulus	20	0.0885	1.5e-07
response to abiotic stimulus	21	0.0929	2.94e-07
protein folding	15	0.0664	4.98e-06
Functional Group 2
Mean p value: 1.118E-5	# proteins1	percent of list2	p value
regulation of progression through cell cycle	22	0.0973	1.14e-07
regulation of cell cycle	22	0.0973	1.18e-07
negative regulation of cellular physiological process	22	0.0973	1.84e-05
negative regulation of biological process	24	0.1062	2.71e-05
cell cycle	23	0.1018	2.88e-05
negative regulation of physiological process	22	0.0973	3.14e-05
negative regulation of cellular process	22	0.0973	7.97e-05
negative regulation of progression through cell cycle	9	0.0398	0.000504
Functional Group 3
Mean p value: 3.5066E-5	# proteins1	percent of list2	p value
regulation of protein kinase activity	11	0.0487	3.79e-06
regulation of kinase activity	11	0.0487	3.79e-06
regulation of transferase activity	11	0.0487	4.05e-06
regulation of enzyme activity	11	0.0487	0.000678
regulation of cyclin dependent protein kinase activity	5	0.0221	0.001343
Functional Group 4
Mean p value: 5.938E-5	# proteins1	percent of list2	p value
apoptosis	22	0.0973	2.14e-06
programmed cell death	22	0.0973	2.27e-06
cell death	22	0.0973	3.9e-06
death	22	0.0973	4.33e-06
regulation of apoptosis	10	0.0442	0.02275
regulation of programmed cell death	10	0.0442	0.023479
Functional Group 5
Mean p value: 0.001	# proteins1	percent of list2	p value
cellular metabolism	119	0.5265	4.12e-05
metabolism	125	0.5531	5.16e-05
primary metabolism	114	0.5044	0.000146
cellular physiological process	147	0.6504	0.000333
cellular process	162	0.7168	0.012498
macromolecule metabolism	68	0.3009	0.031171
physiological process	155	0.6858	0.111457
Functional Group 6
Mean p value: 0.003	# proteins1	percent of list2	p value
regulation of biological process	73	0.323	1.66e-06
regulation of cellular process	69	0.3053	2.94e-06
regulation of physiological process	66	0.292	1.48e-05
regulation of cellular physiological process	64	0.2832	2.32e-05
regulation of metabolism	42	0.1858	0.016475
regulation of cellular metabolism	40	0.177	0.026859
regulation of nucleobase, nucleoside, nucleotide and nucleic acid metabolism	37	0.1637	0.045908
transcription, DNA-dependent	35	0.1549	0.056241
regulation of transcription, DNA-dependent	34	0.1504	0.059213
regulation of transcription	35	0.1549	0.085097
transcription	36	0.1593	0.097886
nucleobase, nucleoside, nucleotide and nucleic acid metabolism	50	0.2212	0.106644
Functional Group 7
Mean p value: 0.009	# proteins1	percent of list2	p value
response to stimulus	57	0.2522	3.43e-06
immune response	23	0.1018	0.012923
defense response	24	0.1062	0.019856
response to other organism	14	0.0619	0.023096
response to biotic stimulus	24	0.1062	0.030609
response to pest, pathogen or parasite	13	0.0575	0.032287
organismal physiological process	35	0.1549	0.160609
Functional Group 8
Mean p value: 0.009	# proteins1	percent of list2	p value
cell proliferation	16	0.0708	0.001576
positive regulation of biological process	17	0.0752	0.00279
positive regulation of cellular process	15	0.0664	0.00411
positive regulation of cellular physiological process	12	0.0531	0.016904
positive regulation of cell proliferation	6	0.0265	0.021013
positive regulation of physiological process	12	0.0531	0.022078
regulation of cell proliferation	9	0.0398	0.024013
4h downregulated gene signature
Functional Group 1
Mean p value: 0.004	# proteins1	percent of list2	p value
regulation of biological process	55	0.2764	8.51e-05
regulation of cellular process	52	0.2613	0.000122
regulation of cellular physiological process	49	0.2462	0.000308
regulation of physiological process	50	0.2513	0.00032
nucleobase, nucleoside, nucleotide and nucleic acid metabolism	50	0.2513	0.000685
transcription	33	0.1658	0.014133
regulation of transcription	31	0.1558	0.022276
transcription, DNA-dependent	30	0.1508	0.023766
regulation of nucleobase, nucleoside, nucleotide and nucleic acid metabolism	31	0.1558	0.026359
regulation of transcription, DNA-dependent	29	0.1457	0.027749
regulation of metabolism	32	0.1608	0.044226
regulation of cellular metabolism	31	0.1558	0.050411
Functional Group 2
Mean p value: 0.007	# proteins1	percent of list2	p value
regulation of progression through cell cycle	12	0.0603	0.003263
regulation of cell cycle	12	0.0603	0.003316
cell cycle	13	0.0653	0.027481

## Sheet: 24h
1 Number of genes from this cigarette signature gene list that are represented in this GO category
2 Percent of cigarette signature gene list represented in this category
24h upregulated gene signature
Functional Group 1
Mean p value: 0.009	# proteins1	percent of list2	p value
regulation of positive chemotaxis	3	0.028	0.000208
induction of positive chemotaxis	3	0.028	0.000208
positive regulation of positive chemotaxis	3	0.028	0.000208
positive chemotaxis	3	0.028	0.000208
response to external stimulus	12	0.1121	0.000266
positive regulation of chemotaxis	3	0.028	0.000346
regulation of chemotaxis	3	0.028	0.000346
response to wounding	10	0.0935	0.000625
taxis	6	0.0561	0.000923
chemotaxis	6	0.0561	0.000923
locomotory behavior	6	0.0561	0.001099
response to chemical stimulus	9	0.0841	0.002448
cell migration	5	0.0467	0.003422
response to abiotic stimulus	9	0.0841	0.005729
response to stress	15	0.1402	0.005886
behavior	6	0.0561	0.006668
defense response	16	0.1495	0.007742
immune response	15	0.1402	0.007905
inflammatory response	6	0.0561	0.008982
regulation of cell proliferation	7	0.0654	0.00937
response to biotic stimulus	16	0.1495	0.011219
response to stimulus	26	0.243	0.013627
antimicrobial humoral response (sensu Vertebrata)	4	0.0374	0.015061
cell proliferation	9	0.0841	0.015742
antimicrobial humoral response	4	0.0374	0.016972
organismal physiological process	24	0.2243	0.018289
negative regulation of cellular process	10	0.0935	0.026948
response to other organism	9	0.0841	0.027882
humoral defense mechanism (sensu Vertebrata)	4	0.0374	0.034
negative regulation of cellular physiological process	9	0.0841	0.039415
negative regulation of biological process	10	0.0935	0.040344
negative regulation of physiological process	9	0.0841	0.047081
response to pest, pathogen or parasite	8	0.0748	0.053473
localization of cell	5	0.0467	0.054875
cell motility	5	0.0467	0.054875
locomotion	5	0.0467	0.054875
humoral immune response	4	0.0374	0.076434
immune cell activation	3	0.028	0.141344
cell activation	3	0.028	0.143384
sensory perception	6	0.0561	0.431322
neurophysiological process	7	0.0654	0.514221
cell adhesion	5	0.0467	0.586469
Functional Group 2
Mean p value: 0.010	# proteins1	percent of list2	p value
positive regulation of cellular process	13	0.1215	8.75e-05
positive regulation of biological process	14	0.1308	9.55e-05
apoptosis	13	0.1215	0.000125
programmed cell death
cell death	13	0.1215	0.000179
death	13	0.1215	0.00019
positive regulation of cellular physiological process	11	0.1028	0.000383
positive regulation of physiological process	11	0.1028	0.000527
regulation of apoptosis	9	0.0841	0.001301
regulation of programmed cell death	9	0.0841	0.001348
cell migration	5	0.0467	0.003422
regulation of cell proliferation	7	0.0654	0.00937
cell proliferation	9	0.0841	0.015742
negative regulation of cellular process	10	0.0935	0.026948
negative regulation of cellular physiological process	9	0.0841	0.039415
negative regulation of biological process	10	0.0935	0.040344
negative regulation of physiological process	9	0.0841	0.047081
negative regulation of apoptosis	4	0.0374	0.054511
localization of cell	5	0.0467	0.054875
cell motility	5	0.0467	0.054875
locomotion	5	0.0467	0.054875
negative regulation of programmed cell death	4	0.0374	0.055431
negative regulation of cell proliferation	4	0.0374	0.06504
positive regulation of apoptosis	4	0.0374	0.075363
positive regulation of programmed cell death	4	0.0374	0.076434
regulation of biological process	28	0.2617	0.17205
regulation of physiological process	26	0.243	0.176796
regulation of cellular physiological process	25	0.2336	0.200186
regulation of cellular process	26	0.243	0.202343
induction of programmed cell death	3	0.028	0.215628
induction of apoptosis	3	0.028	0.215628
24h downregulated gene signature
Functional Group 1
Mean p value: 0.001	# proteins1	percent of list2	p value
cell cycle	11	0.2115	1.16e-05
mitotic cell cycle	7	0.1346	1.58e-05
mitosis	5	0.0962	0.000623
M phase of mitotic cell cycle	5	0.0962	0.000655
cell division	5	0.0962	0.001175
M phase	5	0.0962	0.001672
establishment of cellular localization	4	0.0769	0.217827
cellular localization	4	0.0769	0.221263
