# Supplementary material for: Cigarette smoke induces endoplasmic reticulum stress and the unfolded protein response in normal and malignant human lung cells
Source: BMC Cancer. 2008 Aug 11;8:229. doi: 10.1186/1471-2407-8-229 (PMC2527015; doi:10.1186/1471-2407-8-229)
Supplement: Additional file 3 — Supplemental Table S3: Suppression of XBP1 splicing by cigarette smoke. Calculation of percent spliced XBP1 RNA. Gel photographs from PCR experiments presented in Figures 8 and 11 were analyzed as described in the Methods section and all gel bands quantified. After normalization, the percent splicing was calculated using the formula: spliced/(unspliced + spliced) × 100. [file 1471-2407-8-229-S3.xls]

## Sheet: Figure 8 Panel A
Figure 8 Panel A
labels	unspliced bands	spliced bands	% splicing
0.5h medium	94.428	12.272	11.5014
1h medium	128.951	13.33	9.36878
2h medium	141.808	13.473	8.67653
4h medium	154.96	15.687	9.19266
0.5h Thapsigargin	71.446	59.393	45.394
1h Thapsigargin	82.281	64.357	43.8884
2h Thapsigargin	75.223	94.21	55.6031
4h Thapsigargin	31.227	85.111	73.1584
0.5h Tunicamycin	156.513	18.817	10.7323
1h Tunicamycin	122.576	46.357	27.4411
2h Tunicamycin	113.62	100.446	46.9229
4h Tunicamycin	77.71	166.665	68.2005

## Sheet: Figure 8 Panel B
Figure 8 Panel B
Sample	unspliced bands	spliced bands	% splicing
0.5h medium	123.581	4.916	3.82577
1h medium	141.384	6.838	4.61335
2h medium	148.826	4.343	2.83543
4h medium	148.777	4.442	2.89912
0.5h Thapsigargin	168.344	9.875	5.54094
1h Thapsigargin	162.179	16.906	9.44021
2h Thapsigargin	166.723	66.234	28.4319
4h Thapsigargin	163.982	92.609	36.0921
0.5h Tunicamycin	162.951	15.838	8.85849
1h Tunicamycin	166.232	19.567	10.5313
2h Tunicamycin	176.697	34.151	16.197
4h Tunicamycin	145.416	81.599	35.9443

## Sheet: Figure 11
Figure 11
Sample	unspliced	spliced	% splicing
mock 0.5h	58.991	4.956	7.75017
mock 1h	127.903	9.27	6.75789
mock 2h	152.859	13.885	8.32714
mock 4h	144.75	14.648	9.18958
mock 0.5h thapsigargin,	109.557	109.315	49.9447
mock 1h thapsigargin,	112.392	125.815	52.8175
mock 2h thapsigargin,	100.981	131.398	56.5447
mock 4h thapsigargin,	79.077	155.27	66.2564
whole CS 0.5h	170.699	21.879	11.3611
whole CS 1h	172.885	21.956	11.2687
whole CS 2h	176.68	22.821	11.439
whole CS 4h	179.25	16.847	8.59116
whole CS 0.5h thapsigargin,	171.199	19.866	10.3975
whole CS 1h thapsigargin,	156.167	52.994	25.3365
whole CS 2h thapsigargin,	112.359	63.199	35.9989
whole CS 4h thapsigargin,	123.892	108.289	46.6399
Vapor phase 0.5h	119.953	12.313	9.30927
Vapor phase 1h	162.847	13.853	7.83984
Vapor phase 2h	166.713	10.907	6.14064
Vapor phase 4h	180.4	14.853	7.60705
Vapor phase 0.5h thapsigargin,	164.373	27.227	14.2103
Vapor phase 1h thapsigargin,	169.173	75.547	30.8708
Vapor phase 2h thapsigargin,	151.313	104.213	40.7837
Vapor phase 4h thapsigargin,	145.627	132.667	47.6715
Tar phase 0.5h	160.073	20.38	11.2938
Tar phase 1h	180.08	26.8	12.9544
Tar phase 2h	184.8	24.573	11.7365
Tar phase 4h	185.393	21.24	10.2791
Tar phase 0.5h thapsigargin,	127.287	84.58	39.9213
Tar phase 1h thapsigargin,	120.913	115.587	48.874
Tar phase 2h thapsigargin,	107	127.433	54.358
Tar phase 4h thapsigargin,	78.827	141.047	64.149
